# Supplementary material for: Mango pangenome reveals dramatic impacts of reference bias on population genomic analyses
Source: Hortic Res. 2025 Jul 1;12(9):uhaf166. doi: 10.1093/hr/uhaf166 (PMC12344551; doi:10.1093/hr/uhaf166)
Supplement: Web_Material_uhaf166 [file web_material_uhaf166.zip]

Archive with 2 entries (2 files):
- Supplementary Information_Figures.docx
- Supplementary Information_Tables.docx
